# Supplementary material for: Influence of Obesity on Short-Term Surgical Outcomes in HFrEF Patients Undergoing CABG: A Retrospective Multicenter Study
Source: Biomedicines. 2024 Feb 13;12(2):426. doi: 10.3390/biomedicines12020426 (PMC10887226; doi:10.3390/biomedicines12020426)
Supplement: Supplementary file 1 [file biomedicines-12-00426-s001.zip]

Archive with 1 entries (1 files):
- biomedicines-2859334-supplementary.pdf
